# Supplementary material for: Toward Versatile Transient Electronics: Electrospun Biocompatible Silk Fibroin/Carbon Quantum Dot-Based Green-Emission, Water-Soluble Piezoelectric Nanofibers
Source: Polymers (Basel). 2025 Jun 5;17(11):1579. doi: 10.3390/polym17111579 (PMC12157144; doi:10.3390/polym17111579)
Supplement: Supplementary file 1 [file polymers-17-01579-s001.zip]

Archive with 1 entries (1 files):
- polymers-3638394-supplementary.pdf
